# Supplementary material for: Fractal Analysis of BOLD Time Series in a Network Associated With Waiting Impulsivity
Source: Front Physiol. 2018 Oct 4;9:1378. doi: 10.3389/fphys.2018.01378 (PMC6180197; doi:10.3389/fphys.2018.01378)
Supplement: Supplementary Datasheet 1 — Permutations. [file Data_Sheet_1.XLSX]

## Sheet: Sheet1
Test Statisticsa
	trend, q=1	VAR00001	VAR00002	VAR00003	VAR00004	VAR00005	VAR00006	VAR00007	VAR00008	VAR00009	VAR00010	VAR00011	VAR00012	VAR00013	VAR00014	VAR00015	VAR00016	VAR00017	VAR00018	VAR00019	VAR00020	VAR00021	VAR00022	VAR00023	VAR00024	VAR00025	VAR00026	VAR00027	VAR00028	VAR00029	VAR00030	VAR00031	VAR00032	VAR00033	VAR00034	VAR00035	VAR00036	VAR00037	VAR00038	VAR00039	VAR00040	VAR00041	VAR00042	VAR00043	VAR00044	VAR00045	VAR00046	VAR00047	VAR00048
Mann-Whitney U	1235	1154	989.5	1097.5	865.5	1187	1241	1150	959.5	1085.5	1088	1127.5	1199.5	1076	1200	1035.5	1147	1184	876.5	1154	1123	1240	1085	1045	1044.5	1156.5	1094	1235	1200.5	1182.5	1221	1242.5	1249.5	1173	1019.5	1149	1165.5	1147	1059.5	921.5	1077	1114	1220.5	1153.5	998	880	1136.5	1142.5	1241.5
Wilcoxon W	1976	3365	3200.5	3308.5	3076.5	3398	3452	3361	1700.5	3296.5	3299	1868.5	1940.5	1817	1941	3246.5	3358	1925	3087.5	1895	3334	1981	3296	3256	1785.5	3367.5	1835	1976	3411.5	3393.5	3432	1983.5	3460.5	1914	1760.5	1890	3376.5	1888	3270.5	1662.5	1818	3325	3431.5	1894.5	3209	3091	3347.5	1883.5	1982.5
Z	-0.128347	-0.675511	-1.78673	-1.05717	-2.62436	-0.452592	-0.0878164	-0.702531	-1.98938	-1.13824	-1.12135	-0.854521	-0.368154	-1.20241	-0.364776	-1.47599	-0.722797	-0.472858	-2.55005	-0.675511	-0.884919	-0.0945715	-1.14161	-1.41182	-1.4152	-0.658623	-1.08082	-0.128347	-0.361398	-0.48299	-0.222919	-0.0776838	-0.030398	-0.547164	-1.58407	-0.709287	-0.597827	-0.722797	-1.31387	-2.24607	-1.19565	-0.945715	-0.226296	-0.678889	-1.72931	-2.52641	-0.793725	-0.753195	-0.0844389
Asymp. Sig. (2-tailed)	0.897874	0.499351	0.0739817	0.290432	0.00868119	0.650842	0.930023	0.482348	0.0466593	0.255022	0.26214	0.392816	0.712759	0.229205	0.715279	0.139946	0.469805	0.636315	0.0107706	0.499351	0.3762	0.924655	0.253615	0.158004	0.157011	0.510138	0.279778	0.897874	0.717802	0.629103	0.823599	0.93808	0.97575	0.584266	0.113177	0.478147	0.549955	0.469805	0.18889	0.0246993	0.231831	0.344294	0.820971	0.497208	0.083754	0.0115235	0.427355	0.451333	0.932707
a. Grouping Variable: group
[truncated: 951 more columns]
